# Supplementary material for: Flowering Coriander (Coriandrum sativum) Strips Do Not Enhance Ecosystem Services in Azorean Orchards
Source: Insects. 2023 Jul 14;14(7):634. doi: 10.3390/insects14070634 (PMC10380325; doi:10.3390/insects14070634)
Supplement: Supplementary file 1 [file insects-14-00634-s001.zip]

Archive with 1 entries (1 files):
- insects-2494211-supplementary.pdf
